# Supplementary material for: Genome-wide SNPs in the spiny lobster Panulirus homarus reveal a hybrid origin for its subspecies
Source: BMC Genomics. 2022 Nov 12;23:750. doi: 10.1186/s12864-022-08984-w (PMC9652991; doi:10.1186/s12864-022-08984-w)
Supplement: Supplementary file 2 — Additional file 2. Script of models used in this study for demographic analysis. [file 12864_2022_8984_MOESM2_ESM.txt]

# Supplementary File 2 for: Fractions with too much friction; genome wide SNPs reveals secondary contact and hybrid-ization prevents complete divergence in Panulirus homarus complex
#Ahmad Farhadi, Andrew Jeffs, Shane Lavery


'''

the scripts are taken from:
Silva,C. N.S., Murphy,N. P.,  Bell,J. J., Green,B. S., Duhamel,G., Cockcroft,A. C.Hernández, Cristián E. ,Strugnell. J. M. 2021. 
Global drivers of recent diversification in a marine species complex. 
Molecular Ecology 30 (5). 1223-1236.
 
Portik, D.M., Leache, A.D., Rivera, D., Blackburn, D.C., Rodel, M.-O., Barej, M.F., Hirschfeld, M., Burger, M., and M.K. Fujita. 2017.
Evaluating mechanisms of diversification in a Guineo-Congolian forest frog using demographic model selection.
Molecular Ecology 26: 5245-5263.doi: 10.1111/mec.14266
    

'''

import sys
import os
import numpy
import dadi
import pylab
from datetime import datetime
import Optimize_Functions
import homarus_Sup2-2.py


#===========================================================================
# Import data to create joint-site frequency spectrum
#===========================================================================

#**************
snps = "Phom_SNPs.txt"

#Create python dictionary from snps file
dd = dadi.Misc.make_data_dict(snps)

#**************
#pop_ids is a list which should match the populations headers of your SNPs file columns for example for central and marquesas population 2 dimensional models as follow 
pop_ids=["C", "MI"]

#**************
#projection sizes, in ALLELES not individuals
proj = [58, 20]

#Convert this dictionary into folded AFS object
#[polarized = False] creates folded spectrum object
fs = dadi.Spectrum.from_data_dict(dd, pop_ids=pop_ids, projections = proj, polarized = False)

#print some useful information about the afs or jsfs
print("\n\n============================================================================")
print("\nData for site frequency spectrum:\n")
print("Projection: {}".format(proj))
print("Sample sizes: {}".format(fs.sample_sizes))
print("Sum of SFS: {}".format(numpy.around(fs.S(), 2)))
print("\n============================================================================\n")

#================================================================================
# Calling external 2D models from the Models_2D.py script
#================================================================================


#create a prefix based on the population names to label the output files
#ex. Pop1_Pop2
prefix = "_".join(pop_ids)

#**************
#make sure to define your extrapolation grid size (based on your projections)
pts = [80,120, 150]

#**************
#Set the number of rounds here
rounds = 4

#define the lists for optional arguments
#you can change these to alter the settings of the optimization routine
reps = [10,20,30,40]
maxiters = [3,5,10,15]
folds = [3,2,2,1]

#**************
#Indicate whether your frequency spectrum object is folded (True) or unfolded (False)
fs_folded = True


#A) C-MI models

# Split with asymmetrical gene flow, followed by size change with no gene flow.
Optimize_Functions.Optimize_Routine(fs, pts, prefix, "S_asymig_size", Models_2D.Ssize_asymig_size, rounds, 8, fs_folded=fs_folded,
                                        reps=reps, maxiters=maxiters, folds=folds, param_labels = "nu1a, nu2a, nu1b, nu2b, m12, m21, T1, T2")


# Split with no migration, then size change with no migration.
Optimize_Functions.Optimize_Routine(fs, pts, prefix, "Snomig_size", Models_2D.Snomig_size, rounds, 5, fs_folded=fs_folded,
                                        reps=reps, maxiters=maxiters, folds=folds, param_labels = "nu1a, nu2a, nu1b, nu2b, T1, T2")


# Split into two populations, no migration.
Optimize_Functions.Optimize_Routine(fs, pts, prefix, "Snomig", Models_2D.Snomig, rounds, 3, fs_folded=fs_folded,
                                        reps=reps, maxiters=maxiters, folds=folds, param_labels = "nu1, nu2, T")


# Split with asymmetric migration followed by isolation..
Optimize_Functions.Optimize_Routine(fs, pts, prefix, "Sanc_asymig", Models_2D.Sanc_asymig, rounds, 6, fs_folded=fs_folded,
                                        reps=reps, maxiters=maxiters, folds=folds, param_labels = "nu1, nu2, m12, m21, T1, T2")


# Split with assymetric gene flow, then isolation, then size change in MI.
Optimize_Functions.Optimize_Routine(fs, pts, prefix, "S_ancasymig_size", Models_2D.S_ancasymig_size, rounds, 8, fs_folded=fs_folded,
                                        reps=reps, maxiters=maxiters, folds=folds, param_labels = "nu1a, nu2a, nu2b, m12, m21, T1, T2, T3")

#C-SA models

# Split with no gene flow, followed by period of continuous symmetrical gene flow.
Optimize_Functions.Optimize_Routine(fs, pts, prefix, "Snomig_sec_cont", Models_2D.Snomig_sec_cont, rounds, 6, fs_folded=fs_folded,
                                        reps=reps, maxiters=maxiters, folds=folds, param_labels = "nu1, nu2, m12, m21, T1, T2")


# Split into two populations, with different migration rates.
Optimize_Functions.Optimize_Routine(fs, pts, prefix, "Sasymig", Models_2D.Sasymig, rounds, 5, fs_folded=fs_folded,
                                        reps=reps, maxiters=maxiters, folds=folds, param_labels = "nu1, nu2, m12, m21, T")


# Split with asymmetric migration followed by isolation.
Optimize_Functions.Optimize_Routine(fs, pts, prefix, "Sanc_asymig", Models_2D.Sanc_asymig, rounds, 6, fs_folded=fs_folded,
                                        reps=reps, maxiters=maxiters, folds=folds, param_labels = "nu1, nu2, m12, m21, T1, T2")


# Split with symmetric migration, then instantaneous size change with continuous symmetric migration.
Optimize_Functions.Optimize_Routine(fs, pts, prefix, "Snomig", Models_2D.Snomig, rounds, 3, fs_folded=fs_folded,
                                        reps=reps, maxiters=maxiters, folds=folds, param_labels = "nu1, nu2, T")


# Split with no gene flow, followed by instantaneous size change with continuous asymmetrical migration.
Optimize_Functions.Optimize_Routine(fs, pts, prefix, "sec_contact_asym_mig_size", Models_2D.sec_contact_asym_mig_size, rounds, 8, fs_folded=fs_folded,
                                        reps=reps, maxiters=maxiters, folds=folds, param_labels = "nu1a, nu2a, nu1b, nu2b, m12, m21, T1, T2")


#C) C-NWIO models
# Split with no gene flow, followed by size change with asymmetrical gene flow.
Optimize_Functions.Optimize_Routine(fs, pts, prefix, "secont_asymigsize", Models_2D.secont_asymigsize, rounds, 8, fs_folded=fs_folded,
                                        reps=reps, maxiters=maxiters, folds=folds, param_labels = "nu1a, nu2a, nu1b, nu2b, m12, m21, T1, T2")


#Split into two populations, with symmetric migration.
Optimize_Functions.Optimize_Routine(fs, pts, prefix, "Ssym_mig", Models_2D.Ssym_mig, rounds, 4, fs_folded=fs_folded,
                                        reps=reps, maxiters=maxiters, folds=folds, param_labels = "nu1, nu2, m, T")

#Split with symmetric migration, then size change with symmetric migration.
Optimize_Functions.Optimize_Routine(fs, pts, prefix, "Ssymig_size", Models_2D.Ssymig_size, rounds, 7, fs_folded=fs_folded,
                                        reps=reps, maxiters=maxiters, folds=folds, param_labels = "nu1a, nu2a, nu1b, nu2b, m, T1, T2 ")

#Split into two populations, no migration.
Optimize_Functions.Optimize_Routine(fs, pts, prefix, "Snomig", Models_2D.Snomig, rounds, 3, fs_folded=fs_folded,
                                        reps=reps, maxiters=maxiters, folds=folds, param_labels = "nu1, nu2, T")

# Standard neutral model, populations never diverge.
Optimize_Functions.Optimize_Routine(fs, pts, prefix, "no_divergence", Models_2D.no_divergence, rounds, fs_folded=fs_folded,
                                        reps=reps, maxiters=maxiters, folds=folds")
#D) NWIO-SA models
#Split with no migration, then size change with no migration.
Optimize_Functions.Optimize_Routine(fs, pts, prefix, "Snomig_size", Models_2D.Snomig_size, rounds, 6, fs_folded=fs_folded,
                                        reps=reps, maxiters=maxiters, folds=folds, param_labels = "nu1a, nu2a, nu1b, nu2b, T1, T2 ")


Optimize_Functions.Optimize_Routine(fs, pts, prefix, "Snomig", Models_2D.Snomig, rounds, 3, fs_folded=fs_folded,
                                        reps=reps, maxiters=maxiters, folds=folds, param_labels = "nu1, nu2, T ")

#Split with no gene flow, followed by period of asymmetrical gene flow.
Optimize_Functions.Optimize_Routine(fs, pts, prefix, "Sanc_asymig", Models_2D.Sanc_asymig, rounds, 6, fs_folded=fs_folded,
                                        reps=reps, maxiters=maxiters, folds=folds, param_labels = "nu1, nu2, m12, m21, T1, T2")


#Split with asymmetrical gene flow, followed by size change with no gene flow.
Optimize_Functions.Optimize_Routine(fs, pts, prefix, "Sseccont_asymig_size", Models_2D.Sseccont_asymig_size, rounds, 8, fs_folded=fs_folded,
                                        reps=reps, maxiters=maxiters, folds=folds, param_labels = "nu1a, nu2a, nu1b, nu2b, m12, m21, T1, T2")

#Split with no gene flow, followed by size change with symmetrical gene flow.
Optimize_Functions.Optimize_Routine(fs, pts, prefix, "Sseccont_symig_size", Models_2D.Sseccont_symig_size, rounds, 7, fs_folded=fs_folded,
                                        reps=reps, maxiters=maxiters, folds=folds, param_labels = "nu1a, nu2a, nu1b, nu2b, m, T1, T2 ")

"""""""""""""""""""""""""""""""""""""""""""""""""""""""""""""""""""""""""""""""""""""""""""""""""""""""""""""""""""""""""""""""""""""""""""""""


# script of models used for panulirus homarus.

import numpy
from dadi import Numerics, PhiManip, Integration
from dadi.Spectrum_mod import Spectrum


#A) C_MI models
#best model
def Sasymig_size(params, ns, pts):
    """
    Split with asymmetrical gene flow, followed by size change with no gene flow.
    nu1a: Size of population 1 after split.
    nu2a: Size of population 2 after split.
    T1: Time in the past of split (in units of 2*Na generations)
    nu1b: Size of population 1 after time interval.
    nu2b: Size of population 2 after time interval.
    T2: The scale time between the ancient migration and present.
    m12: Migration from pop 2 to pop 1 (2*Na*m12).
    m21: Migration from pop 1 to pop 2.
    """
    nu1a, nu2a, nu1b, nu2b, m12, m21, T1, T2 = params
    xx = Numerics.default_grid(pts)
    phi = PhiManip.phi_1D(xx)
    phi = PhiManip.phi_1D_to_2D(xx, phi)
    phi = Integration.two_pops(phi, xx, T1, nu1a, nu2a, m12=m12, m21=m21)
    phi = Integration.two_pops(phi, xx, T2, nu1b, nu2b, m12=0, m21=0)
    fs = Spectrum.from_phi(phi, ns, (xx,xx))
    return fs
#next top 5
def Snomig_size(params, ns, pts):
    """
    Split with no migration, then size change with no migration.
    nu1a: Size of population 1 after split.
    nu2a: Size of population 2 after split.
    T1: Time in the past of split (in units of 2*Na generations)
    nu1b: Size of population 1 after time interval.
    nu2b: Size of population 2 after time interval.
    T2: Time of population size change.
    """
    nu1a, nu2a, nu1b, nu2b, T1, T2 = params
    xx = Numerics.default_grid(pts)
    phi = PhiManip.phi_1D(xx)
    phi = PhiManip.phi_1D_to_2D(xx, phi)
    phi = Integration.two_pops(phi, xx, T1, nu1a, nu2a, m12=0, m21=0)
    phi = Integration.two_pops(phi, xx, T2, nu1b, nu2b, m12=0, m21=0)
    fs = Spectrum.from_phi(phi, ns, (xx,xx))
    return fs

def Snomig(params, ns, pts):
    """
    Split into two populations, no migration.
    nu1: Size of population 1 after split.
    nu2: Size of population 2 after split.
    T: Time in the past of split (in units of 2*Na generations) 
    """
    nu1, nu2, T = params
    xx = Numerics.default_grid(pts)
    phi = PhiManip.phi_1D(xx)
    phi = PhiManip.phi_1D_to_2D(xx, phi)
    phi = Integration.two_pops(phi, xx, T, nu1, nu2, m12=0, m21=0)
    fs = Spectrum.from_phi(phi, ns, (xx,xx))
    return fs


def Sanc_asymig(params, ns, pts):
    """
    Split with asymmetric migration followed by isolation.
    nu1: Size of population 1 after split.
    nu2: Size of population 2 after split.
    m12: Migration from pop 2 to pop 1 (2*Na*m12).
    m21: Migration from pop 1 to pop 2.
    T1: The scaled time between the split and the ancient migration (in units of 2*Na generations).
    T2: The scaled time between the ancient migration and present.
    """
    nu1, nu2, m12, m21, T1, T2 = params
    xx = Numerics.default_grid(pts)
    phi = PhiManip.phi_1D(xx)
    phi = PhiManip.phi_1D_to_2D(xx, phi)
    phi = Integration.two_pops(phi, xx, T1, nu1, nu2, m12=m12, m21=m21)
    phi = Integration.two_pops(phi, xx, T2, nu1, nu2, m12=0, m21=0)
    fs = Spectrum.from_phi(phi, ns, (xx,xx))
    return fs


def S_ancasymig_size(params, ns, pts):
    """
    Split with assymetric gene flow, then isolation, then size change in MI.
    nu1a: Size of population 1 after split.
    nu2a: Size of population 2 after split.
    T1: The scaled time between the split and the secondary contact (in units of 2*Na generations).
    nu1b: Size of population 1 after time interval.
    nu2b: Size of population 2 after time interval.
	nu2c: size of population 2 after growth
    T2: The scale time between isolation and expansion.
    T3: The scaled time between the expansion and present.
    m12: Migration from pop 2 to pop 1 (2*Na*m12).
    m21: Migration from pop 1 to pop 2.
    """
    nu1a, nu2a, nu2b, m12, m21, T1, T2, T3 = params
    xx = Numerics.default_grid(pts)
    phi = PhiManip.phi_1D(xx)
    phi = PhiManip.phi_1D_to_2D(xx, phi)
    phi = Integration.two_pops(phi, xx, T1, nu1a, nu2a, m12=1, m21=0)
    nu2b_func = lambda t: nu2b* (nu2b/nu2a)**(t/T1)
    phi = Integration.two_pops(phi, xx, T2, nu1a, nu2b_func, m12=0, m21=0)
    phi = Integration.two_pops(phi, xx, T3, nu1a, nu2b, m12=0, m21=0)
    fs = Spectrum.from_phi(phi, ns, (xx,xx))
    return fs

############################################## 
#B) C-SA models
#best model
def Snomig_seccont(params, ns, pts):
    """
    Split into two populations, with different migration rates.
    nu1a: Size of population 1 after split.
    nu2a: Size of population 2 after split. 
    nu1b: Size of population 1 after size change.
    nu2b: Size of population 2 after size change.
    T: Time in the past of split (in units of 2*Na generations) 
    m12: Migration from pop 2 to pop 1 (2*Na*m12)
    m21: Migration from pop 1 to pop 2
	"""
    nu1, nu2, m12, m21, T1, T2  = params
    xx = Numerics.default_grid(pts)
    phi = PhiManip.phi_1D(xx)
    phi = PhiManip.phi_1D_to_2D(xx, phi)
    phi = Integration.two_pops(phi, xx, T1, nu1, nu2, m12=0, m21=0)
    phi = Integration.two_pops(phi, xx, T2, nu1, nu2, m12=m12, m21=m21)
    fs = Spectrum.from_phi(phi, ns, (xx,xx))
    return fs


def Sasymig(params, ns, pts):
    """
    Split into two populations, with different migration rates.
    nu1: Size of population 1 after split.
    nu2: Size of population 2 after split.
    T: Time in the past of split (in units of 2*Na generations) 
    m12: Migration from pop 2 to pop 1 (2*Na*m12)
    m21: Migration from pop 1 to pop 2
	"""
    nu1, nu2, m12, m21, T = params
    xx = Numerics.default_grid(pts)
    phi = PhiManip.phi_1D(xx)
    phi = PhiManip.phi_1D_to_2D(xx, phi)
    phi = Integration.two_pops(phi, xx, T, nu1, nu2, m12=m12, m21=m21)
    fs = Spectrum.from_phi(phi, ns, (xx,xx))
    return fs

def Snomig_size_seccont(params, ns, pts):
    """
    Split into two populations, with different migration rates.
    nu1a: Size of population 1 after split.
    nu2a: Size of population 2 after split.
    nu1b: Size of population 1 after time interval.
    nu2b: Size of population 2 after time interval.
    T: Time in the past of split (in units of 2*Na generations) 
    m12: Migration from pop 2 to pop 1 (2*Na*m12)
    m21: Migration from pop 1 to pop 2
	"""
    nu1a, nu2a, nu1b, nu2b, m12, m21, T1, T2  = params
    xx = Numerics.default_grid(pts)
    phi = PhiManip.phi_1D(xx)
    phi = PhiManip.phi_1D_to_2D(xx, phi)
    phi = Integration.two_pops(phi, xx, T1, nu1a, nu2a, m12=0, m21=0)
    phi = Integration.two_pops(phi, xx, T2, nu1b, nu2b, m12=m12, m21=m21)
    fs = Spectrum.from_phi(phi, ns, (xx,xx))
    return fs

#
def Sanc_asymig(params, ns, pts):
    """
    Split with asymmetric migration followed by isolation.

    nu1: Size of population 1 after split.
    nu2: Size of population 2 after split.
    m12: Migration from pop 2 to pop 1 (2*Na*m12).
    m21: Migration from pop 1 to pop 2.
    T1: The scaled time between the split and the ancient migration (in units of 2*Na generations).
    T2: The scaled time between the ancient migration and present.
    """
    nu1, nu2, m12, m21, T1, T2 = params
    xx = Numerics.default_grid(pts)
    phi = PhiManip.phi_1D(xx)
    phi = PhiManip.phi_1D_to_2D(xx, phi)
    phi = Integration.two_pops(phi, xx, T1, nu1, nu2, m12=m12, m21=m21)
    phi = Integration.two_pops(phi, xx, T2, nu1, nu2, m12=0, m21=0)
    fs = Spectrum.from_phi(phi, ns, (xx,xx))
    return fs
#

def Snomig(params, ns, pts):
    """
    Split into two populations, no migration.
    nu1: Size of population 1 after split.
    nu2: Size of population 2 after split.
    T: Time in the past of split (in units of 2*Na generations) 
    """
    nu1, nu2, T = params
    xx = Numerics.default_grid(pts)
    phi = PhiManip.phi_1D(xx)
    phi = PhiManip.phi_1D_to_2D(xx, phi)
    phi = Integration.two_pops(phi, xx, T, nu1, nu2, m12=0, m21=0)
    fs = Spectrum.from_phi(phi, ns, (xx,xx))
    return fs
#


##############################################
#C) C-NWIO models
#best model 
def secont_asymigsize(params, ns, pts):
    """
    Split with no gene flow, followed by size change with asymmetrical gene flow.
    nu1a: Size of population 1 after split.
    nu2a: Size of population 2 after split.
    T1: The scaled time between the split and the secondary contact (in units of 2*Na generations).
    nu1b: Size of population 1 after time interval.
    nu2b: Size of population 2 after time interval.
    T2: The scale time between the secondary contact and present.
    m12: Migration from pop 2 to pop 1 (2*Na*m12).
    m21: Migration from pop 1 to pop 2.
    """
    nu1a, nu2a, nu1b, nu2b, m12, m21, T1, T2 = param
    xx = Numerics.default_grid(pts)
    phi = PhiManip.phi_1D(xx)
    phi = PhiManip.phi_1D_to_2D(xx, phi)
    phi = Integration.two_pops(phi, xx, T1, nu1a, nu2a, m12=0, m21=0)
    phi = Integration.two_pops(phi, xx, T2, nu1b, nu2b, m12=m12, m21=m21)
    fs = Spectrum.from_phi(phi, ns, (xx,xx))
    return fs

def no_divergence(notused, ns, pts):
    """
    Standard neutral model, populations never diverge.
    """
    xx = Numerics.default_grid(pts)
    phi = PhiManip.phi_1D(xx)
    phi = PhiManip.phi_1D_to_2D(xx, phi)
    
    fs = Spectrum.from_phi(phi, ns, (xx,xx))
    return fs
#
def Snomig(params, ns, pts):
    """
    Split into two populations, no migration.

    nu1: Size of population 1 after split.
    nu2: Size of population 2 after split.
    T: Time in the past of split (in units of 2*Na generations) 
    """
    nu1, nu2, T = params
    xx = Numerics.default_grid(pts)
    phi = PhiManip.phi_1D(xx)
    phi = PhiManip.phi_1D_to_2D(xx, phi)
    phi = Integration.two_pops(phi, xx, T, nu1, nu2, m12=0, m21=0)
    fs = Spectrum.from_phi(phi, ns, (xx,xx))
    return fs

def Ssym_mig(params, ns, pts):
    """
    Split into two populations, with symmetric migration.
    nu1: Size of population 1 after split.
    nu2: Size of population 2 after split.
    T: Time in the past of split (in units of 2*Na generations) 
    m: Migration rate between populations (2*Na*m)
    """
    nu1, nu2, m, T = params
    xx = Numerics.default_grid(pts)
    phi = PhiManip.phi_1D(xx)
    phi = PhiManip.phi_1D_to_2D(xx, phi)
    phi = Integration.two_pops(phi, xx, T, nu1, nu2, m12=m, m21=m)
    fs = Spectrum.from_phi(phi, ns, (xx,xx))
    return fs

def S_symig_size(params, ns, pts):
    """
    Split with symmetric migration, then size change with symmetric migration.

    nu1a: Size of population 1 after split.
    nu2a: Size of population 2 after split.
    T1: Time in the past of split (in units of 2*Na generations)
    nu1b: Size of population 1 after time interval.
    nu2b: Size of population 2 after time interval.
    T2: Time of population size change.
    m: Migration rate between populations (2*Na*m)
    """
    nu1a, nu2a, nu1b, nu2b, m, T1, T2 = params
    xx = Numerics.default_grid(pts)
    phi = PhiManip.phi_1D(xx)
    phi = PhiManip.phi_1D_to_2D(xx, phi)
    phi = Integration.two_pops(phi, xx, T1, nu1a, nu2a, m12=m, m21=m)
    phi = Integration.two_pops(phi, xx, T2, nu1b, nu2b, m12=m, m21=m)
    fs = Spectrum.from_phi(phi, ns, (xx,xx))
    return fs


##############################################
#D) NWIO-SA models
#best model
def Snomig_size(params, ns, pts):
    """
    Split with no migration, then size change with no migration.
    nu1a: Size of population 1 after split.
    nu2a: Size of population 2 after split.
    T1: Time in the past of split (in units of 2*Na generations)
    nu1b: Size of population 1 after time interval.
    nu2b: Size of population 2 after time interval.
    T2: Time of population size change.
    """
    nu1a, nu2a, nu1b, nu2b, T1, T2 = params
    xx = Numerics.default_grid(pts)
    phi = PhiManip.phi_1D(xx)
    phi = PhiManip.phi_1D_to_2D(xx, phi)
    phi = Integration.two_pops(phi, xx, T1, nu1a, nu2a, m12=0, m21=0)
    phi = Integration.two_pops(phi, xx, T2, nu1b, nu2b, m12=0, m21=0)
    fs = Spectrum.from_phi(phi, ns, (xx,xx))
    return fs

def Snomig(params, ns, pts):
    """
    Split into two populations, no migration.
    nu1: Size of population 1 after split.
    nu2: Size of population 2 after split.
    T: Time in the past of split (in units of 2*Na generations) 
    """
    nu1, nu2, T = params
    xx = Numerics.default_grid(pts)
    phi = PhiManip.phi_1D(xx)
    phi = PhiManip.phi_1D_to_2D(xx, phi)
    phi = Integration.two_pops(phi, xx, T, nu1, nu2, m12=0, m21=0)
    fs = Spectrum.from_phi(phi, ns, (xx,xx))
    return fs
#

def anc_asym_mig_size(params, ns, pts):
    """
    Split with asymmetrical gene flow, followed by size change with no gene flow.

    nu1a: Size of population 1 after split.
    nu2a: Size of population 2 after split.
    T1: Time in the past of split (in units of 2*Na generations)
    nu1b: Size of population 1 after time interval.
    nu2b: Size of population 2 after time interval.
    T2: The scale time between the ancient migration and present.
    m12: Migration from pop 2 to pop 1 (2*Na*m12).
    m21: Migration from pop 1 to pop 2.
    """
    nu1a, nu2a, nu1b, nu2b, m12, m21, T1, T2 = params
    xx = Numerics.default_grid(pts)
    phi = PhiManip.phi_1D(xx)
    phi = PhiManip.phi_1D_to_2D(xx, phi)
    phi = Integration.two_pops(phi, xx, T1, nu1a, nu2a, m12=m12, m21=m21)
    phi = Integration.two_pops(phi, xx, T2, nu1b, nu2b, m12=0, m21=0)
    fs = Spectrum.from_phi(phi, ns, (xx,xx))
    return fs
#
def Ssecont_asymig_size(params, ns, pts):
    """
    Split with no gene flow, followed by period of asymmetrical gene flow.
    nu1: Size of population 1 after split.
    nu2: Size of population 2 after split.
    m12: Migration from pop 2 to pop 1 (2*Na*m12).
    m21: Migration from pop 1 to pop 2.
    T1: The scaled time between the split and the secondary contact (in units of 2*Na generations).
    T2: The scaled time between the secondary contact and present.
    """
    nu1a, nu2a, nu1b,  nu2b,  m12, m21, T1, T2 = params
    xx = Numerics.default_grid(pts)
    phi = PhiManip.phi_1D(xx)
    phi = PhiManip.phi_1D_to_2D(xx, phi)
    phi = Integration.two_pops(phi, xx, T1, nu1a, nu2a, m12=0, m21=0)
    phi = Integration.two_pops(phi, xx, T2, nu1b, nu2b, m12=m12, m21=m21)
    fs = Spectrum.from_phi(phi, ns, (xx,xx))
    return fs


#
def Sseccont_symig_size(params, ns, pts):
    """
    Split with no gene flow, followed by size change with symmetrical gene flow.

    nu1a: Size of population 1 after split.
    nu2a: Size of population 2 after split.
    T1: The scaled time between the split and the secondary contact (in units of 2*Na generations).
    nu1b: Size of population 1 after time interval.
    nu2b: Size of population 2 after time interval.
    T2: The scale time between the secondary contact and present.
    m: Migration between pop 2 and pop 1.
    """
    nu1a, nu2a, nu1b, nu2b, m, T1, T2 = params

    xx = Numerics.default_grid(pts)
    
    phi = PhiManip.phi_1D(xx)
    phi = PhiManip.phi_1D_to_2D(xx, phi)

    phi = Integration.two_pops(phi, xx, T1, nu1a, nu2a, m12=0, m21=0)

    phi = Integration.two_pops(phi, xx, T2, nu1b, nu2b, m12=m, m21=m)

    fs = Spectrum.from_phi(phi, ns, (xx,xx))
    return fs
